# Supplementary material for: Baseline Circulating Blood Cell Counts and Ratios and Changes Therein for Predicting Immune-Related Adverse Events during Immune Checkpoint Inhibitor Therapy: A Multicenter, Prospective, Observational, Pan-Cancer Cohort Study with a Gender Perspective
Source: Cancers (Basel). 2023 Dec 28;16(1):151. doi: 10.3390/cancers16010151 (PMC10778233; doi:10.3390/cancers16010151)
Supplement: Supplementary file 1 [file cancers-16-00151-s001.zip]

Archive with 1 entries (1 files):
- cancers-2778889-supplementary.pdf
